# Supplementary material for: Modulation of Female Genital Tract-Derived Dendritic Cell Migration and Activation in Response to Inflammatory Cytokines and Toll-Like Receptor Agonists
Source: PLoS One. 2016 May 12;11(5):e0155668. doi: 10.1371/journal.pone.0155668 (PMC4865202; doi:10.1371/journal.pone.0155668)
Supplement: S1 Data — Data set for frequencies of migrating cells and median fluorescent intensities of HLA-DR expression on each cell subset, migration and activation indices in the ectocervix and endocervix for each stimulation condition, HIV status and the use of hormonal contraception for each participant. (XLSX) [file pone.0155668.s001.xlsx]

## Sheet: Migration - Frequencies
Ectocervix									Migration index
Cell type	HIV Status	Patient#	UNS	Cytokines	LPS	PAM3	848		UNS	Cytokines	LPS	PAM3	848
CD11c	HIV-	MS0001	1.43	1.2158	4.51	1.12	5.02		1	0.850206	3.15385	0.783217	3.51049
CD11c	HIV-	MS0002	1.98	4.27	2.78	5.64	2.87		1	2.15657	1.40404	2.84848	1.44949
CD11c	HIV-	MS0004	1.26	1.07	1.24	0.824	0.85		1	0.849206	0.984127	0.653968	0.674603
CD11c	HIV-	MS0005	0.83	0.689	0.77	0.302	0.727		1	0.83012	0.927711	0.363855	0.875904
CD11c	HIV-	MS0009	4.12	3.7492	5.82	29.1	6.13		1	0.91	1.41262	7.06311	1.48786
CD11c	HIV-	MS0010	1.82	1.6764	2.0384	1.2922	2.64446		1	0.9211	1.12	0.71	1.453
CD11c	HIV-	MS0011	2.1	6.7515	3.5721	11.5773	1.9152		1	3.215	1.701	5.513	0.912
CD11c	HIV-	MS0023	1.23	1.00983	2.952	0.97293	3.4563		1	0.821	2.4	0.791	2.81
CD11c	HIV+	MS0006	1.2	2.67	1.3	5.88	2.71		1	2.225	1.08333	4.9	2.25833
CD11c	HIV+	MS0007	0.607	1.21	1.24	0.536	1.10535		1	1.99341	2.04283	0.883031	1.821
CD11c	HIV+	MS0013	1.16	7.49	1.4268	4.756	0.608		1	6.4569	1.23	4.101	0.524138
CD11c	HIV+	MS0019	3.24	4.212	5.75	6.804	2.12		1	1.3	1.77469	2.1009	0.654321
CD11c	HIV+	MS0020	2.46	3.37	3.36	8.69	4.31		1	1.36992	1.36585	3.53252	1.75203
CD11c	HIV+	MS0021	15.5	33.325	21.1	11.3305	14		1	2.15	1.36129	0.731	0.903226
Cell type	HIV Status	Patient#	UNS	Cytokines	LPS	PAM3	848		UNS	Cytokines	LPS	PAM3	848
CD123	HIV-	MS0001	1.75	4.235	3.14	0.848	0.848		1	2.42	1.79429	0.484571	0.484571
CD123	HIV-	MS0002	0.108	0.105	1.54	0.127	0.154		1	0.972222	14.2593	1.17593	1.42593
CD123	HIV-	MS0004	0.05	0.126	0.0575	0.0361	0.0258		1	2.52	1.15	0.722	0.516
CD123	HIV-	MS0005	0.03	0.102	0.2	0.0845	0.202		1	3.4002	6.66667	2.81667	6.73333
CD123	HIV-	MS0009	2.83	4.5846	7.88	18.6	5.29		1	1.621	2.78445	6.57244	1.86926
CD123	HIV-	MS0010	1.02	0.9996	3.1416	5.6406	5.40804		1	0.98	3.08	5.53	5.302
CD123	HIV-	MS0011	0.09	0.1854	0.117	0.10224	0.08361		1	2.06	1.3	1.136	0.929
CD123	HIV-	MS0023	0.39	0.3822	4.056	0.28197	0.558597		1	0.98	10.4	0.723	1.4323
CD123	HIV+	MS0006	0.7	1.1	0.684	1.89	0.192		1	1.57143	0.977143	2.7	0.274286
CD123	HIV+	MS0007	0.5	0.773	0.334	0.477	0.6505		1	1.546	0.668	0.954	1.301
CD123	HIV+	MS0013	0.555	0.173	1.4874	0.933987	0.145		1	0.311712	2.68	1.68286	0.261261
CD123	HIV+	MS0019	1.09	1.6895	0.458	0.88399	1.71		1	1.55	0.420183	0.811	1.56881
CD123	HIV+	MS0020	0.42	0.291	0.598	0.678	0.589		1	0.692857	1.42381	1.61429	1.40238
CD123	HIV+	MS0021	1.79	1.25479	0.706	4.3676	0.866		1	0.701	0.394413	2.44	0.483799
Cell type	HIV Status	Patient#	UNS	Cytokines	LPS	PAM3	848		UNS	Cytokines	LPS	PAM3	848
CD1a	HIV-	MS0001	0.16	0.122505	0.373	0.233	0.228		1	0.765656	2.33125	1.45625	1.425
CD1a	HIV-	MS0002	0.172	0.133	0.154628	0.181	0.2226		1	0.773256	0.899	1.05233	1.29419
CD1a	HIV-	MS0004	0.169	0.19	0.234	0.206	0.172		1	1.12426	1.38462	1.21893	1.01775
CD1a	HIV-	MS0005	0.15	0.115	0.163	0.0332	0.163		1	0.766667	1.08667	0.221333	1.08667
CD1a	HIV-	MS0009	0.888	0.81696	0.954	1.43	1.03		1	0.92	1.07432	1.61036	1.15991
CD1a	HIV-	MS0010	0.161	0.10948	0.19481	0.483161	0.0456916		1	0.68	1.21	3.001	0.283799
CD1a	HIV-	MS0011	0.34	0.459	0.3162	0.71672	0.296548		1	1.35	0.9307	2.108	0.872201
CD1a	HIV-	MS0023	0.23	0.1265	0.5658	0.16836	0.129352		1	0.55	2.46	0.732	0.5624
CD1a
	HIV+	MS0006	0.31	1.22	0.571	1.5	2.48		1	3.93548	1.84194	4.83871	8
CD1a	HIV+	MS0007	0.101	0.118	0.0649	0.0813	0.244925		1	1.16832	0.642574	0.80495	2.425
CD1a	HIV+	MS0013	0.05	0.325	0.05837	0.0543479	0.0497093		1	6.5	1.1674	1.08696	0.994186
CD1a	HIV+	MS0019	0.163	0.59821	0.24	0.129096	0.165893		1	3.67	1.47239	0.792	1.01775
CD1a	HIV+	MS0020	0.115	0.392	0.0501	0.125016	0.124967		1	3.4087	0.435652	1.08709	1.08667
CD1a	HIV+	MS0021	2.04	4.488	2.35	5.55492	2.36622		1	2.2	1.15196	2.723	1.15991
EndoCervix									Activation index
Cell type	HIV Status	Patient#	UNS	Cytokines	LPS	PAM3	848		UNS	Cytokines	LPS	PAM3	848
CD11c	HIV-	MS0001	4.12	5.33128	5.82	19.1	6.13		1	1.294	1.41262	4.63592	1.48786
CD11c	HIV-	MS0002	0.155	0.391	0.183985	1.02	0.158		1	2.52258	1.187	6.58065	1.01935
CD11c	HIV-	MS0004	3.97	2.22	1.95	2.85	5.55		1	0.559194	0.491184	0.717884	1.39798
CD11c	HIV-	MS0005	1.34	1.5	1.3	0.788	1.03		1	1.1194	0.970149	0.58806	0.768657
CD11c	HIV-	MS0009	2.14	5.43	2.54	2.39	5.34		1	2.53738	1.18692	1.11682	2.49533
CD11c	HIV-	MS0010	1.86	5.9	2.75	2.57	1.71678		1	3.17204	1.47849	1.38172	0.923
CD11c	HIV-	MS0011	4.37	5.03861	7.46	5.53	7.64		1	1.153	1.70709	1.26545	1.74828
CD11c	HIV-	MS0023	1.43	3.1603	4.51	1.12	5.02		1	2.21	3.15385	0.783217	3.51049
CD11c	HIV-	MS0024	1.53	2.39184	6.13937	2.51772	2.51772		1	1.56329	4.01266	1.64557	1.64557
CD11c	HIV-	MS0029	2.34		1.35429				1		0.578755
CD11c	HIV+	MS0006	1.58	8.20336	1.2956	1.05386	2.36526		1	5.192	0.82	0.667	1.497
CD11c	HIV+	MS0007	2.73	2.52	5.9514	3.94	4.1		1	0.923077	2.18	1.44322	1.50183
CD11c	HIV+	MS0013	2.73	3.24	2.51133	3.18591	3.52443		1	1.18681	0.9199	1.167	1.291
CD11c	HIV+	MS0019	0.603	0.399	1.45	0.697	1.69		1	0.661692	2.40464	1.15589	2.80265
CD11c	HIV+	MS0020	7.03	2.17	2.64	8.51333	10.4606		1	0.308677	0.375533	1.211	1.488
CD11c	HIV+	MS0021	5.67	5.73237	3.54	8.75	3.61		1	1.011	0.624339	1.54321	0.636684
CD11c	HIV+	MS0025	8.75	4.01625	3.98	10.6	4.94		1	0.459	0.454857	1.21143	0.564571
Cell type	HIV Status	Patient#	UNS	Cytokines	LPS	PAM3	848		UNS	Cytokines	LPS	PAM3	848
CD123	HIV-	MS0001	2.83	15.848	7.88	18.6	5.29		1	5.6	2.78445	6.57244	1.86926
CD123	HIV-	MS0002	0.0229	0.0398	0.039617	0.214	0.0158		1	1.73799	1.73	9.34498	0.689956
CD123	HIV-	MS0004	0.01	0.0338	0.182	0.0404	0.0742		1	3.38	18.2	4.04	7.42
CD123	HIV-	MS0005	0.367	0.293	0.215	0.308	0.251		1	0.798365	0.585831	0.839237	0.683924
CD123	HIV-	MS0009	1.19	0.93	0.932	1.1	0.92		1	0.781513	0.783193	0.92437	0.773109
CD123	HIV-	MS0010	1.96	1.85	1.56	3.32	2.05604		1	0.943878	0.795918	1.69388	1.049
CD123	HIV-	MS0011	1.27	2.00046	1.8	1.13	1.5		1	1.57516	1.41732	0.889764	1.1811
CD123	HIV-	MS0023	1.73	0.695888	3.14	0.848	0.848		1	0.402247	1.81503	0.490173	0.490173
CD123	HIV-	MS0024	0.97	1.49475	10.476	4.39895	8.051		1	1.54098	10.8	4.535	8.3
CD123	HIV-	MS0029	1.11		1.9951				1		1.79739
CD123	HIV+	MS0006	0.2	0.1718	1.422	0.27	0.2624		1	0.859	7.11	1.35	1.312
CD123	HIV+	MS0007	0.0612	0.078753	0.060588	0.184	0.111		1	1.28681	0.99	3.00654	1.81373
CD123	HIV+	MS0013	0.445	1.51686	0.93895	0.43165	0.396495		1	3.40868	2.11	0.97	0.891
CD123	HIV+	MS0019	0.061	0.241663	0.261	0.081679	0.063989		1	3.96169	4.27869	1.339	1.049
CD123	HIV+	MS0020	0.578	0.194	0.885	0.34	0.303		1	0.33564	1.53114	0.588235	0.524221
CD123	HIV+	MS0021	1.08	2.36736	1.47	0.955	0.991		1	2.192	1.36111	0.884259	0.917593
CD123	HIV+	MS0025	1.18	1.19298	3.94	1.58	1.69		1	1.011	3.33898	1.33898	1.4322
Cell type	HIV Status	Patient#	UNS	Cytokines	LPS	PAM3	848		UNS	Cytokines	LPS	PAM3	848
CD1a	HIV-	MS0001	0.888	1.11888	0.954	1.43	1.03		1	1.26	1.07432	1.61036	1.15991
CD1a	HIV-	MS0002	0.0381	0.0887	0.083	1.12	0.038		1	2.32808	2.17848	29.3963	0.997375
CD1a	HIV-	MS0004	0.218	0.676	0.202	0.202	0.619		1	3.10092	0.926606	0.926606	2.83945
CD1a	HIV-	MS0005	0.277	0.298	1.33	0.103	0.133		1	1.07581	4.80144	0.371841	0.480144
CD1a	HIV-	MS0009	0.874	1.85	1.07	0.487	1.7		1	2.1167	1.22426	0.557208	1.94508
CD1a	HIV-	MS0010	1.88	2.39	2.11	0.968	2.01		1	1.27128	1.12234	0.514894	1.06915
CD1a	HIV-	MS0011	0.0577	0.0471986	0.197	0.169	0.203		1	0.818	3.41421	2.92894	3.5182
CD1a	HIV-	MS0023	2.16	1.08216	0.373	0.233	0.388		1	0.501	0.172685	0.10787	0.17963
CD1a	HIV-	MS0024	0.391	0.118029	0.233143	0.104307	0.1275		1	0.301863	0.596273	0.26677	0.326087
CD1a	HIV-	MS0029	0.472		6.41754				1		13.5965
CD1a	HIV+	MS0006	3.22	4.07974	4.90728	1.65186	2.6565		1	1.267	1.524	0.513	0.825
CD1a	HIV+	MS0007	0.114	0.144	0.477546	0.282	0.155		1	1.26316	4.189	2.47368	1.35965
CD1a	HIV+	MS0013	0.085	0.4105	0.080376	1.58211	0.116365		1	4.82941	0.9456	18.613	1.369
CD1a	HIV+	MS0019	0.158	0.118	0.288	0.25438	0.21488		1	0.746835	1.82278	1.61	1.36
CD1a	HIV+	MS0020	0.0438	0.0412	0.395	0.104	0.135		1	0.940639	9.01826	2.37443	3.08219
CD1a	HIV+	MS0021	0.199	0.221288	0.509	0.619	0.325		1	1.112	2.55779	3.11055	1.63317
CD1a	HIV+	MS0025	0.298	0.298298	0.198	0.554	0.683		1	1.001	0.66443	1.85906	2.29195

## Sheet: Activation - HIV
Ectocervix										Activation index
Cell Type	HIV Status	DMPA use	Patient#	UNS	Cytokines	LPS	PAM3	848		UNS	Cytokines	LPS	PAM3	848
CD11c	HIV-	n.a	MS0001	6069	9771	18981	14179	11312		1	1.61	3.12753	2.3363	1.8639
CD11c	HIV-	NO	MS0002	1079	223		213	246		1	0.206673		0.197405	0.227989
CD11c	HIV-	YES	MS0004	1700	2788	5289.4	5175.3	3846.8		1	1.64	3.11143	3.04429	2.26286
CD11c	HIV-	YES	MS0005	2209.2	3579.91	2038.1	3115.2	2040.3		1	1.62046	0.922562	1.41013	0.923562
CD11c	HIV-	NO	MS0009	1863	6176	466	9823			1	3.31508	0.250134	5.27268
CD11c	HIV-	NO	MS0010	2078	6889	470	9812	1506		1	3.31521	0.226179	4.72185	0.724735
CD11c	HIV-	YES	MS0011	1569	2620.23	976.5	4220.6	1449.1		1	1.67	0.6224	2.69	0.9236
CD11c	HIV-	YES	MS0023	1729		2112.84				1		1.222
CD11c	HIV+	YES	MS0006	2108.8	3992.7	5446.4	4593.6	2461.5		1	1.89338	2.58272	2.17831	1.16728
CD11c	HIV+	YES	MS0007	2999	3143	3133	5513	2157		1	1.04802	1.04468	1.83828	0.71924
CD11c	HIV+	YES	MS0013	3947	6963.7	7967.5	5324.5	394.2		1	1.76432	2.01864	1.349	0.0998781
CD11c	HIV+	NO	MS0019	2852	13276	3363	2450	15107		1	4.65498	1.17917	0.859046	5.29698
CD11c	HIV+	YES	MS0020	3626	4055.8	4821		4809		1	1.11855	1.32956		1.32625
CD11c	HIV+	NO	MS0021	7775	3199	4071	5707	1968		1	0.411447	0.523601	0.734019	0.253119
Cell Type	HIV Status	DMPA use	Patient#	UNS	Cytokines	LPS	PAM3	848		UNS	Cytokines	LPS	PAM3	848
CD123	HIV-	n.a	MS0001	1293	40781.2	29903.6	23254.2	13425.5		1	31.54	23.1274	17.9847	10.3833
CD123	HIV-	NO	MS0002	819.6	3151.3	3721.6	184.7	571		1	3.845	4.5407	0.22541	0.696721
CD123	HIV-	YES	MS0004	972	12760.3	14681.7	2656.1	1689.7		1	13.1279	15.1047	2.73256	1.73837
CD123	HIV-	YES	MS0005	1348	4024.6	2955.5	1239.5	3757.4		1	2.98563	2.19253	0.91954	2.78736
CD123	HIV-	NO	MS0009	797	29993.5	2030.5	1722.8	2590.6		1	37.633	2.5477	2.16162	3.25051
CD123	HIV-	NO	MS0010	1102	2071.8	4671.4		813.7		1	1.88	4.239		0.738369
CD123	HIV-	YES	MS0011	1212	2690.6	3001.3		4789.2		1	2.22	2.4763		3.95153
CD123	HIV+	YES	MS0006	763	8667	22216	359	2177.5		1	11.3591	29.1166	0.470511	2.85387
CD123	HIV+	YES	MS0007	769	269	297	439	170		1	0.349805	0.386216	0.570871	0.221066
CD123	HIV+	YES	MS0013	1704	5962.47	1873		1213		1	3.4991	1.09918		0.711854
CD123	HIV+	NO	MS0019	1982	21958	4908	2508	1950		1	11.0787	2.47629	1.26539	0.983855
CD123	HIV+	YES	MS0020	848	756.496	19612	15165.6	8805		1	0.892095	23.1274	17.884	10.39
CD123	HIV+	NO	MS0021	1376	3503	669	2950	1706		1	2.54578	0.486192	2.1439	1.23983
Cell Type	HIV Status	DMPA use	Patient#	UNS	Cytokines	LPS	PAM3	848		UNS	Cytokines	LPS	PAM3	848
CD1a	HIV-	n.a	MS0001	2975	3105.5	1076	10233	6858		1	1.04387	0.361681	3.43966	2.30521
CD1a	HIV-	NO	MS0002	2222	805.8	805.8	144.1	2252		1	0.362641	0.362641	0.0648649	1.01351
CD1a	HIV-	YES	MS0004	1240.3	1243.9	1383.3	1336.8	2369.1		1	1.00291	1.11527	1.07782	1.91011
CD1a	HIV-	YES	MS0005	1248.3	1426.6	656.9	542.7	863.2		1	1.14286	0.526241	0.434783	0.691511
CD1a	HIV-	NO	MS0009	2707	3207	418	3184	418		1	1.18471	0.154414	1.17621	0.154414
CD1a	HIV-	NO	MS0010	705	2491	1076	645	371		1	3.53333	1.52624	0.914894	0.526241
CD1a	HIV-	YES	MS0011	1150	1430.3	1873.3	1145.9	980.4		1	1.24378	1.62893	0.9964	0.8525
CD1a	HIV-	YES	MS0023	912		237				1		0.25987
CD1a	HIV+	YES	MS0006	1448.8	2695	14743	3780	5241		1	1.86016	10.176	2.60906	3.61748
CD1a	HIV+	YES	MS0007	1390	2405.8	1457.7	2769.3	1493.4		1	1.73077	1.04872	1.99231	1.07436
CD1a	HIV+	YES	MS0013	1182	876	1505		788		1	0.741117	1.27327		0.666667
CD1a	HIV+	NO	MS0019	2372	3155	982	2213	2760		1	1.3301	0.413997	0.932968	1.16358
CD1a	HIV+	YES	MS0020	4070		2974	6247.45	3060		1		0.730713	1.535	0.751843
CD1a	HIV+	NO	MS0021	1504	11298	792	1620	1260		1	7.51197	0.526596	1.07713	0.837766
Endocervix
Cell Type	HIV Status	DMPA use	Patient#	UNS	Cytokines	LPS	PAM3	848		UNS	Cytokines	LPS	PAM3	848
CD11c	HIV-	n.a	MS0001	932		13150	10055	1867		1		14.1094	10.7886	2.00322
CD11c	HIV-	NO	MS0002	944.6	1078	1569.4	2101			1	1.14126	1.66143	2.22422
CD11c	HIV-	YES	MS0004	1477	2418.3	1489.4	743.1	2071.51		1	1.63732	1.00839	0.503145	1.40252
CD11c	HIV-	YES	MS0005	1114	4534.2	18019.4	1065.14	17042		1	4.07018	16.1754	0.95614	15.2982
CD11c	HIV-	NO	MS0009	1123		1940.5	1629.47	1913.6		1		1.728	1.451	1.704
CD11c	HIV-	NO	MS0010	1321	2162.5	2243.06				1	1.637	1.698
CD11c	HIV-	YES	MS0011	1402	1879	2201.1		1672		1	1.34023	1.57		1.19258
CD11c	HIV-	YES	MS0023	1823		3272	3546	3107		1		1.79484	1.94515	1.70433
CD11c	HIV-	NO	MS0024	2933		1653	340	510		1		0.563587	0.115922	0.173883
CD11c	HIV+	YES	MS0006	2275	519	288	1676	203.137		1	0.228132	0.126593	0.736703	0.3914
CD11c	HIV+	YES	MS0007	1506	3770.95	4729.3	9976.5	4134.06		1	2.50395	3.14032	6.62451	2.74506
CD11c	HIV+	YES	MS0013	680	10235	1483	1852	1613		1	15.0515	2.18088	2.72353	2.37206
CD11c	HIV+	NO	MS0019	2691		1844	3119	3440		1		0.685247	1.15905	1.27834
CD11c	HIV+	YES	MS0020	2215	5546.36	1504	2829	2042.45		1	2.504	0.679007	1.2772	0.9221
CD11c	HIV+	NO	MS0021	1373	4321.45	1660.1	1822.08	2102.2		1	3.14745	1.20912	1.32708	1.5311
CD11c	HIV+	YES	MS0025	2211		2094.26	2878.72	2825.66		1		0.9472	1.302	1.278
Cell Type	HIV Status	DMPA use	Patient#	UNS	Cytokines	LPS	PAM3	848		UNS	Cytokines	LPS	PAM3	848
CD123	HIV-	n.a	MS0001	845		23809	27348	48853		1		28.1763	32.3645	57.8142
CD123	HIV-	NO	MS0002	988		3548.9				1		3.592
CD123	HIV-	YES	MS0004	1144	1255.22	1191.67	775.38	483.02		1	1.09722	1.04167	0.677778	0.422222
CD123	HIV-	YES	MS0005	1559	5657.5	7059.62	399.06	6961.57		1	3.62893	4.5283	0.255975	4.46541
CD123	HIV-	NO	MS0009	1011	995.53	3186.67	630.36			1	0.9847	3.152	0.6235
CD123	HIV-	NO	MS0010	1757.6	293.74	18485.3	81.39	17549.8		1	0.167128	10.5174	0.0463062	9.9851
CD123	HIV-	YES	MS0011	956	1156.47	3223.6		5389.93		1	1.2097	3.372		5.638
CD123	HIV-	YES	MS0023	999		573.95	568.62	547.3		1		0.574525	0.56919	0.547849
CD123	HIV-	NO	MS0024	1111		2462	4837	7566		1		2.21602	4.35374	6.81008
CD123	HIV+	YES	MS0006	1111.7	1050.8	606.53	10591.3	439.63		1	0.945232	0.545588	9.52712	0.39546
CD123	HIV+	YES	MS0007	880	958.74	1370.95	1245.9	907.79		1	1.08947	1.55789	1.41579	1.03158
CD123	HIV+	YES	MS0013	922	2732	1628	3231	1610		1	2.96312	1.76573	3.50434	1.7462
CD123	HIV+	NO	MS0019	1278		1957.39	1405.91	1108.57		1		1.53161	1.10009	0.867428
CD123	HIV+	YES	MS0020	1002		1431.27	1391.2	1327.3		1		1.42841	1.38846	1.32464
CD123	HIV+	NO	MS0021	950	839.7	4126.56	1425	2315.6		1	0.883929	4.34375	1.501	2.4375
CD123	HIV+	YES	MS0025	1456	2249.52	2249.52	2122.85	1715.2		1	1.02473	1.545	1.458	1.178
Cell Type	HIV Status	DMPA use	Patient#	UNS	Cytokines	LPS	PAM3	848		UNS	Cytokines	LPS	PAM3	848
CD1a	HIV-	n.a	MS0001	558		6024	795	633		1		10.7957	1.42473	1.13441
CD1a	HIV-	NO	MS0002	279.1	351	885	210			1	1.25761	3.17091	0.752418
CD1a	HIV-	YES	MS0004	229	245	241	255	424		1	1.06987	1.0524	1.11354	1.85153
CD1a	HIV-	YES	MS0005	560.2	923.1	455.98	571.37	549.03		1	1.64784	0.813953	1.01993	0.980066
CD1a	HIV-	NO	MS0009	389	489.4	444.36		495.04		1	1.258	1.1423		1.2726
CD1a	HIV-	NO	MS0010	421	505.6	211.2				1	1.201	0.5017
CD1a	HIV-	YES	MS0011	855	859	1130.3	757.7	1026		1	1.00468	1.322	0.8862	1.2
CD1a	HIV-	YES	MS0023	584		488	431	722		1		0.835616	0.738014	1.2363
CD1a	HIV-	NO	MS0024	287	375.4	457	37.3	915		1	1.308	1.59233	0.129965	3.18815
CD1a	HIV+	YES	MS0006	542	374.4	326.6	1040.8	236.7		1	0.690775	0.602583	1.9203	0.436716
CD1a	HIV+	YES	MS0007	180	530	194.4	354	453		1	2.94444	1.08	1.96667	2.51667
CD1a	HIV+	YES	MS0013	551	1205	457	631	788		1	2.18693	0.829401	1.14519	1.43013
CD1a	HIV+	NO	MS0019	899		1903	1570	1714		1		2.1168	1.74638	1.90656
CD1a	HIV+	YES	MS0020	911	915.6	1076	617	1028		1	1.005	1.18112	0.677278	1.12843
CD1a	HIV+	NO	MS0021	128	75.6	222	95	201		1	0.590625	1.73438	0.742188	1.57031
CD1a	HIV+	YES	MS0025	620		793.6	896.52	930		1		1.2801	1.446	1.5002

## Sheet: Activation-DMPA
Ectocervix										Activation index
Cell Type	HIV Status	DMPA use	Patient#	UNS	Cytokines	LPS	PAM3	848		UNS	Cytokines	LPS	PAM3	848
CD11c	HIV-	n.a	MS0001	6069	9771	18981	14179	11312		1	1.61	3.12753	2.3363	1.8639
CD11c	HIV-	YES	MS0004	1700	2788	5289.4	5175.3	3846.8		1	1.64	3.11143	3.04429	2.26286
CD11c	HIV-	YES	MS0005	2209.2	3579.91	2038.1	3115.2	2040.3		1	1.62046	0.922562	1.41013	0.923562
CD11c	HIV-	YES	MS0011	1569	2620.23	976.5	4220.6	1449.1		1	1.67	0.6224	2.69	0.9236
CD11c	HIV-	YES	MS0023	1729		2112.84				1		1.222
CD11c	HIV+	YES	MS0006	2108.8	3992.7	5446.4	4593.6	2461.5		1	1.89338	2.58272	2.17831	1.16728
CD11c	HIV+	YES	MS0007	2999	3143	3133	5513	2157		1	1.04802	1.04468	1.83828	0.71924
CD11c	HIV+	YES	MS0013	3947	6963.7	7967.5	5324.5	394.2		1	1.76432	2.01864	1.349	0.0998781
CD11c	HIV+	YES	MS0020	3626	4055.8	4821		4809		1	1.11855	1.32956		1.32625
CD11c	HIV-	NO	MS0002	1079	223		213	246		1	0.206673		0.197405	0.227989
CD11c	HIV-	NO	MS0009	1863	6176	466	9823			1	3.31508	0.250134	5.27268
CD11c	HIV-	NO	MS0010	2078	6889	470	9812	1506		1	3.31521	0.226179	4.72185	0.724735
CD11c	HIV+	NO	MS0019	2852	13276	3363	2450	15107		1	4.65498	1.17917	0.859046	5.29698
CD11c	HIV+	NO	MS0021	7775	3199	4071	5707	1968		1	0.411447	0.523601	0.734019	0.253119
Cell Type	HIV Status	DMPA use	Patient#	UNS	Cytokines	LPS	PAM3	848		UNS	Cytokines	LPS	PAM3	848
CD123	HIV-	n.a	MS0001	1293	40781.2	29903.6	23254.2	13425.5		1	31.54	23.1274	17.9847	10.3833
CD123	HIV-	YES	MS0004	972	12760.3	14681.7	2656.1	1689.7		1	13.1279	15.1047	2.73256	1.73837
CD123	HIV-	YES	MS0005	1348	4024.6	2955.5	1239.5	3757.4		1	2.98563	2.19253	0.91954	2.78736
CD123	HIV-	YES	MS0011	1212	2690.6	3001.3		4789.2		1	2.22	2.4763		3.95153
CD123	HIV+	YES	MS0006	763	8667	22216	359	2177.5		1	11.3591	29.1166	0.470511	2.85387
CD123	HIV+	YES	MS0007	769	269	297	439	170		1	0.349805	0.386216	0.570871	0.221066
CD123	HIV+	YES	MS0013	1704	5962.47	1873		1213		1	3.4991	1.09918		0.711854
CD123	HIV+	YES	MS0020	848	756.496	19612	15165.6	8805		1	0.892095	23.1274	17.884	10.39
CD123	HIV-	NO	MS0002	819.6	3151.3	3721.6	184.7	571		1	3.845	4.5407	0.22541	0.696721
CD123	HIV-	NO	MS0009	797	29993.5	2030.5	1722.8	2590.6		1	37.633	2.5477	2.16162	3.25051
CD123	HIV-	NO	MS0010	1102	2071.8	4671.4		813.7		1	1.88	4.239		0.738369
CD123	HIV+	NO	MS0019	1982	21958	4908	2508	1950		1	11.0787	2.47629	1.26539	0.983855
CD123	HIV+	NO	MS0021	1376	3503	669	2950	1706		1	2.54578	0.486192	2.1439	1.23983
Cell Type	HIV Status	DMPA use	Patient#	UNS	Cytokines	LPS	PAM3	848		UNS	Cytokines	LPS	PAM3	848
CD1a	HIV-	n.a	MS0001	2975	3105.5	1076	10233	6858		1	1.04387	0.361681	3.43966	2.30521
CD1a	HIV-	YES	MS0004	1240.3	1243.9	1383.3	1336.8	2369.1		1	1.00291	1.11527	1.07782	1.91011
CD1a	HIV-	YES	MS0005	1248.3	1426.6	656.9	542.7	863.2		1	1.14286	0.526241	0.434783	0.691511
CD1a	HIV-	YES	MS0011	1150	1430.3	1873.3	1145.9	980.4		1	1.24378	1.62893	0.9964	0.8525
CD1a	HIV-	YES	MS0023	912		237				1		0.25987
CD1a	HIV+	YES	MS0006	1448.8	2695	14743	3780	5241		1	1.86016	10.176	2.60906	3.61748
CD1a	HIV+	YES	MS0007	1390	2405.8	1457.7	2769.3	1493.4		1	1.73077	1.04872	1.99231	1.07436
CD1a	HIV+	YES	MS0013	1182	876	1505		788		1	0.741117	1.27327		0.666667
CD1a	HIV+	YES	MS0020	4070		2974	6247.45	3060		1		0.730713	1.535	0.751843
CD1a	HIV-	NO	MS0002	2222	805.8	805.8	144.1	2252		1	0.362641	0.362641	0.0648649	1.01351
CD1a	HIV-	NO	MS0009	2707	3207	418	3184	418		1	1.18471	0.154414	1.17621	0.154414
CD1a	HIV-	NO	MS0010	705	2491	1076	645	371		1	3.53333	1.52624	0.914894	0.526241
CD1a	HIV+	NO	MS0019	2372	3155	982	2213	2760		1	1.3301	0.413997	0.932968	1.16358
CD1a	HIV+	NO	MS0021	1504	11298	792	1620	1260		1	7.51197	0.526596	1.07713	0.837766
Endocervix
Cell Type	HIV Status	DMPA use	Patient#	UNS	Cytokines	LPS	PAM3	848		UNS	Cytokines	LPS	PAM3	848
CD11c	HIV-	n.a	MS0001	932		13150	10055	1867		1		14.1094	10.7886	2.00322
CD11c	HIV-	YES	MS0004	1477	2418.3	1489.4	743.1	2071.51		1	1.63732	1.00839	0.503145	1.40252
CD11c	HIV-	YES	MS0005	1114	4534.2	18019.4	1065.14	17042		1	4.07018	16.1754	0.95614	15.2982
CD11c	HIV-	YES	MS0011	1402	1879	2201.1		1672		1	1.34023	1.57		1.19258
CD11c	HIV-	YES	MS0023	1823		3272	3546	3107		1		1.79484	1.94515	1.70433
CD11c	HIV+	YES	MS0006	2275	519	288	1676	203.137		1	0.228132	0.126593	0.736703	0.3914
CD11c	HIV+	YES	MS0007	1506	3770.95	4729.3	9976.5	4134.06		1	2.50395	3.14032	6.62451	2.74506
CD11c	HIV+	YES	MS0013	680	10235	1483	1852	1613		1	15.0515	2.18088	2.72353	2.37206
CD11c	HIV+	YES	MS0020	2215	5546.36	1504	2829	2042.45		1	2.504	0.679007	1.2772	0.9221
CD11c	HIV+	YES	MS0025	2211		2094.26	2878.72	2825.66		1		0.9472	1.302	1.278
CD11c	HIV-	NO	MS0002	944.6	1078	1569.4	2101			1	1.14126	1.66143	2.22422
CD11c	HIV-	NO	MS0009	1123		1940.5	1629.47	1913.6		1		1.728	1.451	1.704
CD11c	HIV-	NO	MS0010	1321	2162.5	2243.06				1	1.637	1.698
CD11c	HIV-	NO	MS0024	2933		1653	340	510		1		0.563587	0.115922	0.173883
CD11c	HIV+	NO	MS0019	2691		1844	3119	3440		1		0.685247	1.15905	1.27834
CD11c	HIV+	NO	MS0021	1373	4321.45	1660.1	1822.08	2102.2		1	3.14745	1.20912	1.32708	1.5311
Cell Type	HIV Status	DMPA use	Patient#	UNS	Cytokines	LPS	PAM3	848		UNS	Cytokines	LPS	PAM3	848
CD123	HIV-	n.a	MS0001	845		23809	27348	48853		1		28.1763	32.3645	57.8142
CD123	HIV-	YES	MS0004	1144	1255.22	1191.67	775.38	483.02		1	1.09722	1.04167	0.677778	0.422222
CD123	HIV-	YES	MS0005	1559	5657.5	7059.62	399.06	6961.57		1	3.62893	4.5283	0.255975	4.46541
CD123	HIV-	YES	MS0011	956	1156.47	3223.6		5389.93		1	1.2097	3.372		5.638
CD123	HIV-	YES	MS0023	999		573.95	568.62	547.3		1		0.574525	0.56919	0.547849
CD123	HIV+	YES	MS0006	1111.7	1050.8	606.53	10591.3	439.63		1	0.945232	0.545588	9.52712	0.39546
CD123	HIV+	YES	MS0007	880	958.74	1370.95	1245.9	907.79		1	1.08947	1.55789	1.41579	1.03158
CD123	HIV+	YES	MS0013	922	2732	1628	3231	1610		1	2.96312	1.76573	3.50434	1.7462
CD123	HIV+	YES	MS0020	1002		1431.27	1391.2	1327.3		1		1.42841	1.38846	1.32464
CD123	HIV+	YES	MS0025	1456	2249.52	2249.52	2122.85	1715.2		1	1.02473	1.545	1.458	1.178
CD123	HIV-	NO	MS0002	988		3548.9				1		3.592
CD123	HIV-	NO	MS0010	1757.6	293.74	18485.3	81.39	17549.8		1	0.167128	10.5174	0.0463062	9.9851
CD123	HIV-	NO	MS0024	1111		2462	4837	7566		1		2.21602	4.35374	6.81008
CD123	HIV+	NO	MS0019	1278		1957.39	1405.91	1108.57		1		1.53161	1.10009	0.867428
CD123	HIV+	NO	MS0021	950	839.7	4126.56	1425	2315.6		1	0.883929	4.34375	1.501	2.4375
CD123	HIV-	NO	MS0009	1011	995.53	3186.67	630.36			1	0.9847	3.152	0.6235
Cell Type	HIV Status	DMPA use	Patient#	UNS	Cytokines	LPS	PAM3	848		UNS	Cytokines	LPS	PAM3	848
CD1a	HIV-	n.a	MS0001	558		6024	795	633		1		10.7957	1.42473	1.13441
CD1a	HIV-	YES	MS0004	229	245	241	255	424		1	1.06987	1.0524	1.11354	1.85153
CD1a	HIV-	YES	MS0005	560.2	923.1	455.98	571.37	549.03		1	1.64784	0.813953	1.01993	0.980066
CD1a	HIV-	YES	MS0011	855	859	1130.3	757.7	1026		1	1.00468	1.322	0.8862	1.2
CD1a	HIV-	YES	MS0023	584		488	431	722		1		0.835616	0.738014	1.2363
CD1a	HIV+	YES	MS0006	542	374.4	326.6	1040.8	236.7		1	0.690775	0.602583	1.9203	0.436716
CD1a	HIV+	YES	MS0007	180	530	194.4	354	453		1	2.94444	1.08	1.96667	2.51667
CD1a	HIV+	YES	MS0013	551	1205	457	631	788		1	2.18693	0.829401	1.14519	1.43013
CD1a	HIV+	YES	MS0020	911	915.6	1076	617	1028		1	1.005	1.18112	0.677278	1.12843
CD1a	HIV+	YES	MS0025	620		793.6	896.52	930		1		1.2801	1.446	1.5002
CD1a	HIV-	NO	MS0002	279.1	351	885	210			1	1.25761	3.17091	0.752418
CD1a	HIV-	NO	MS0009	389	489.4	444.36		495.04		1	1.258	1.1423		1.2726
CD1a	HIV-	NO	MS0010	421	505.6	211.2				1	1.201	0.5017
CD1a	HIV-	NO	MS0024	287	375.4	457	37.3	915		1	1.308	1.59233	0.129965	3.18815
CD1a	HIV+	NO	MS0019	899		1903	1570	1714		1		2.1168	1.74638	1.90656
CD1a	HIV+	NO	MS0021	128	75.6	222	95	201		1	0.590625	1.73438	0.742188	1.57031
